# Supplementary material for: The Perspective of Physical Education Teachers in Spain Regarding Barriers to the Practice of Physical Activity among Immigrant Children and Adolescents: A Qualitative Study
Source: Int J Environ Res Public Health. 2021 May 24;18(11):5598. doi: 10.3390/ijerph18115598 (PMC8197202; doi:10.3390/ijerph18115598)
Supplement: Supplementary file 1 [file ijerph-18-05598-s001.zip]

Archive with 1 entries (1 files):
- ijerph-1203384-supplementary.pdf
